# Supplementary material for: A Preclinical Evaluation towards the Clinical Application of Oxygen Consumption Measurement by CERMs by a Mouse Chimera Model
Source: Int J Mol Sci. 2019 Nov 12;20(22):5650. doi: 10.3390/ijms20225650 (PMC6888687; doi:10.3390/ijms20225650)
Supplement: Supplementary file 1 [file ijms-20-05650-s001.zip]

Archive with 12 entries (9 files):
- Kuno et al., IJMS suppl/
- Kuno et al., IJMS suppl/Kuno et al., sapplemental Table 1.docx
- __MACOSX/
- __MACOSX/Kuno et al., IJMS suppl/
- __MACOSX/Kuno et al., IJMS suppl/._Kuno et al., sapplemental Table 1.docx
- Kuno et al., IJMS suppl/Suppl movie 2 Kuno et al.mp4
- __MACOSX/Kuno et al., IJMS suppl/._Suppl movie 2 Kuno et al.mp4
- Kuno et al., IJMS suppl/Suppl movie 1 Kuno et al.mp4
- __MACOSX/Kuno et al., IJMS suppl/._Suppl movie 1 Kuno et al.mp4
- Kuno et al., IJMS suppl/Kuno et al., Sapplemental Table 2.docx
- __MACOSX/Kuno et al., IJMS suppl/._Kuno et al., Sapplemental Table 2.docx
- __MACOSX/._Kuno et al., IJMS suppl
